# Supplementary material for: Heterostructures of Cut Carbon Nanotube-Filled Array of TiO2 Nanotubes for New Module of Photovoltaic Devices
Source: Nanomaterials (Basel). 2022 Oct 14;12(20):3604. doi: 10.3390/nano12203604 (PMC9608834; doi:10.3390/nano12203604)
Supplement: Supplementary file 1 [file nanomaterials-12-03604-s001.zip]

Archive with 1 entries (1 files):
- nanomaterials-1885385-supplementary.pdf
